# Supplementary material for: Disruption of FOXO3a-miRNA feedback inhibition of IGF2/IGF-1R/IRS1 signaling confers Herceptin resistance in HER2-positive breast cancer
Source: Nat Commun. 2021 May 11;12:2699. doi: 10.1038/s41467-021-23052-9 (PMC8113606; doi:10.1038/s41467-021-23052-9)
Supplement: Supplementary file 4 — Source Data [file 41467_2021_23052_MOESM4_ESM.xlsx]

## Sheet: Fig 1a
				SKBR3	pool2	BT474	HR20							Densitometry analysis			Fig 1a
															SKBR3	pool2	BT474	HR20
														p-IGF-1R	0.0152754	0.777383	0.0157903	0.556094
														IGF-1R	0.798512	0.821396	0.711202	0.743745
														IRS1	0.292057	1.02876	0.210773	1.12805
														p-Akt(T308)	0.0556876	0.777124	0.0640994	0.623378
														p-Akt(S473)	0.0430818	0.413588	0.0639728	0.647439
														Akt	0.924441	0.900592	0.91196	1.01343
														p-S6K	0.116044	0.625727	0.0154146	0.529682
														S6K	0.822877	0.863305	0.822275	0.843949
														p-FOXO3a	0.108446	0.644113	0.0497096	0.527356
														FOXO3a	0.797005	0.756818	0.856655	0.968207
														β-actin	1.16466	1	1.08732	1.15473

## Sheet: Fig 1b-d
	Fig. 1b			SKBR3				pool2
		IGF1	13.32	6.71	15.52		14.83	22.17	16.26
		IGF2	12.25	10.58	18.07		120.46	135.37	117.85
				BT474				HR20
		IGF1	18.43	8.41	13.94		15.57	20.82	23.39
		IGF2	20.04	28.47	16.18		128.49	108.75	112.49
	Fig. 1c	pool2		sh-Con						sh-1#						sh-2#
	Herceptin Concentration
	0	1.456	1.182	1.134	1.211	1.352		1.391	1.502	1.127	1.038	1.118		1.102	1.532	1.247	1.222	1.114
	10	1.077	1.376	1.133	1.332	1.237		0.956	1.241	1.057	1.104	0.982		0.875	1.375	1.011	1.054	0.842
	50	1.273	1.104	1.17	1.36	1.402		0.752	1.124	0.855	0.877	0.829		0.992	1.21	0.945	0.857	0.89
	100	1.372	1.321	1.121	1.168	1.202		0.753	0.505	0.724	0.574	0.697		0.744	0.805	0.715	0.876	0.61
	200	1.314	1.101	1.164	1.269	1.007		0.337	0.545	0.622	0.514	0.331		0.417	0.523	0.729	0.504	0.511
		HR20		sh-Con						sh-1#						sh-2#
	0	1.085	1.358	1.141	1.188	1.408		1.465	1.394	1.122	1.094	1.235		1.386	1.484	1.101	1.13	1.127
	10	1.156	1.383	1.271	1.047	1.224		1.037	0.975	1.018	1.393	0.927		0.962	1.337	1.061	1.095	0.988
	50	1.07	1.24	1.15	1.266	0.92		0.713	1.098	0.737	0.823	0.851		0.687	1.017	0.675	0.861	0.818
	100	0.97	1.281	1.218	1.167	0.84		0.563	0.493	0.747	0.532	0.774		0.779	0.826	0.667	0.574	0.718
	200	1.16	0.947	0.881	1.115	1.078		0.348	0.562	0.342	0.507	0.313		0.437	0.524	0.626	0.487	0.531
	Fig. 1d	pool2		sg-Con						sg-1#						sg-2#
	Herceptin Concentration
	0	1.661	1.276	1.542	1.114	1.337		1.178	1.504	1.278	1.374	1.603		1.587	1.421	1.337	1.288	1.397
	10	1.158	1.241	1.338	1.446	1.276		1.003	0.941	1.126	1.313	1.269		1.278	1.053	1.124	0.912	0.992
	50	1.015	1.276	1.175	1.192	1.319		0.876	0.826	0.774	0.712	0.668		0.836	0.743	1.018	0.924	0.793
	100	0.975	1.149	1.176	1.214	1.284		0.687	0.542	0.466	0.573	0.535		0.581	0.697	0.691	0.725	0.617
	200	1.137	0.938	1.241	0.975	1.198		0.277	0.418	0.507	0.329	0.332		0.351	0.477	0.504	0.329	0.489
		HR20		sg-Con						sg-1#						sg-2#
	0	1.286	1.189	1.458	1.509	1.079		1.406	1.273	1.118	1.323	1.499		1.534	1.391	1.143	1.249	1.293
	10	1.135	1.277	1.346	1.111	1.341		1.244	1.131	1.062	1.004	0.948		1.154	1.233	1.112	1.104	0.859
	50	1.034	1.237	1.334	1.247	1.115		0.783	0.917	0.802	0.667	0.748		0.913	0.747	0.878	1.019	0.715
	100	1.136	1.349	1.022	1.245	0.967		0.521	0.415	0.628	0.664	0.627		0.585	0.749	0.771	0.601	0.544
	200	1.228	1.169	1.017	0.915	0.834		0.313	0.511	0.421	0.358	0.321		0.347	0.448	0.373	0.541	0.611

## Sheet: Fig 1e
			Pool2		HR20								Pool2		HR20						Densitometry analysis						Fig 1e
																					sh-Con	sh-1#	sh-2#	sh-Con	sh-1#	sh-2#		sg-Con	sg-1#	sg-2#	sg-Con	sg-1#	sg-2#
																					1.02689	0.110742	0.168538	0.989526	0.227451	0.0825908	IRS1	1.35786	0.00807544	0.00749428	1.31766	0.00544723	0.00549735
																					0.666717	0.01416	0.0179952	0.498993	0.00906005	0.0109459	p-IGF-1R	0.650769	0.00872405	0.0105099	0.995296	0.00842047	0.00969072
																					0.935044	0.935299	0.920012	0.890702	0.886582	0.942544	IGF-1R	1.36634	1.38787	1.3379	1.40661	1.43334	1.48397
																					0.75241	0.0109995	0.0110459	0.779902	0.0125687	0.00955126	p-Akt(T308)	0.957564	0.00930906	0.00680133	1.14365	0.00916064	0.00992395
																					0.540973	0.00796767	0.00762344	0.418917	0.00744054	0.00844672	p-Akt(S473)	1.1341	0.00863635	0.00909703	0.96823	0.00710106	0.0066105
																					0.793825	0.731574	0.852374	0.875119	0.824507	0.89014	Akt	1.19732	1.19452	1.13194	1.08509	1.08017	1.19144
																					0.649865	0.119876	0.00839147	0.476892	0.102885	0.00798148	p-S6K	1.16132	0.150353	0.0255872	1.2813	0.183481	0.0313052
																					0.962522	0.949057	0.863817	0.94605	0.970262	1.00993	S6K	0.845197	0.836776	0.928977	0.943413	0.873657	0.880981
																					0.502484	0.0922366	0.0925371	0.618462	0.194291	0.125823	p-FOXO3a	1.44521	0.323531	0.394681	1.20027	0.191308	0.315343
																					0.795973	0.861108	0.830867	0.923665	0.801668	0.92514	FOXO3a	1.17705	1.12652	1.19443	1.07774	1.06805	1.20147
																					1.16972	1.1811	1.14595	1.13634	1	1.03083	β-actin	1.11769	1.13168	1	1.12437	1.13601	1.14328
																						pool2			HR20				pool2			HR20

## Sheet: Fig 1f
	Fig. 1f	SKBR3
	Herceptin Concentration	pLEX-Con						IRS1+IGF2 (80ng/ml)						Con+IGF2 (80ng/ml)						pLEX-IRS1
	0	1.116	1.248	1.295	1.257	1.501		1.474	1.588	1.634	1.186	1.347		1.379	1.477	1.531	1.231	1.276		1.126	1.464	1.433	1.236	1.271
	10	1.015	0.98	1.252	0.95	1.24		1.277	1.376	1.41	1.462	1.536		1.105	1.373	1.358	1.092	0.972		1.003	1.37	1.361	1.195	0.986
	50	0.87	0.855	0.73	1.02	1.075		1.37	1.404	1.171	1.267	1.481		0.979	0.91	0.955	1.27	1.029		0.896	0.879	0.961	1.178	1.153
	100	0.79	0.605	0.77	0.55	0.75		1.172	1.181	1.48	1.218	1.413		0.753	0.824	0.95	0.874	0.769		0.753	0.705	0.935	0.888	0.719
	200	0.443	0.74	0.332	0.396	0.565		1.132	1.303	1.159	1.367	1.075		0.837	0.542	0.822	0.512	0.578		0.636	0.499	0.846	0.538	0.547
		BT474
		pLEX-Con						IRS1+IGF2 (80ng/ml)						Con+IGF2 (80ng/ml)						pLEX-IRS1
	0	1.091	1.214	1.314	1.205	1.309		1.573	1.602	1.437	1.332	1.194		1.425	1.374	1.236	1.147	1.299		1.052	1.513	1.423	1.187	1.226
	10	1.124	0.875	1.263	0.904	1.278		1.168	1.466	1.354	1.388	1.574		1.246	1.364	1.334	1.013	0.873		0.924	1.421	1.336	1.125	0.887
	50	0.839	0.807	0.713	0.967	1.119		1.267	1.539	1.064	1.286	1.493		0.864	0.957	1.159	1.316	1.067		0.796	0.974	1.035	1.204	1.005
	100	0.743	0.616	0.792	0.566	0.607		1.189	1.166	1.12	1.447	1.52		1.05	0.758	0.999	0.813	0.741		0.682	0.714	0.981	0.716	0.757
	200	0.359	0.537	0.314	0.404	0.587		1.203	1.413	1.137	1.348	0.986		0.745	0.476	0.819	0.525	0.597		0.668	0.624	0.503	0.513	0.567

## Sheet: Fig 2a-b
				SKBR3
																						Control		IRS1
																Fig 2a									IGF2 (ng/ml)
													Densitometry analysis			SKBR3
													IGF2 (ng/ml)	0	5	10	20	40	80
													p-IGF-1R	0.0130842	0.202823	0.646951	0.717715	0.825319	0.823373
													IGF-1R	1.05884	1.01414	0.985456	0.981358	0.965245	0.985468
													IRS1	0.535853	0.740449	0.8219	0.903264	0.528513	0.0294013
													p-Akt(T308)	0.389713	0.556929	0.748751	0.85954	0.490474	0.264655
													p-Akt(S473)	0.213883	0.521699	0.614734	0.827734	0.674569	0.276744
													Akt	0.911549	0.650363	0.643669	0.751875	0.822813	0.819704
													p-S6K	0.142781	0.363748	1.04167	1.01903	0.423544	0.0541717
													S6K	0.796857	0.802162	0.774029	0.692128	0.712602	0.780879
													p-FOXO3a	0.101988	0.422567	0.719129	0.788544	0.449049	0.266305
													FOXO3a	0.408971	0.50476	0.482401	0.527379	0.443752	0.456479
													β-actin	1.16493	1.11524	1	1.16499	1.04089	1.15991
																	Fig 2b
													Densitometry analysis				SKBR3
													IGF2 (ng/ml)	0	10	80	0	10	80
													p-IGF-1R	0.0642063	0.524615	0.921633	0.226966	0.777652	1.08789
													IGF-1R	0.725321	0.717472	0.792874	0.811885	0.848175	0.835277
													IRS1	0.253178	0.60873	0.0237195	0.638527	0.679172	0.663867
													p-Akt(T308)	0.036072	0.613841	0.0256723	0.0225342	0.428802	0.541708
													p-Akt(S473)	0.0776676	0.709328	0.0227641	0.157111	0.913257	0.906894
													Akt	0.461254	0.410449	0.447441	0.466336	0.51358	0.489312
													p-S6K	0.215594	0.711105	0.211893	0.122312	0.726355	0.977408
													S6K	1.14187	1.33418	1.21511	1.2655	1.24324	1.40576
													p-FOXO3a	0.298992	0.908007	0.265263	0.228372	0.74999	0.943076
													FOXO3a	0.871036	0.952938	0.971009	0.859934	0.941344	0.920612
													β-actin	1.13708	1.03671	1.06914	1	1.04826	1.08768
															Control			IRS1

## Sheet: Fig 2c-d
																Fig 2c
											Densitometry analysis					SKBR3
											IGF2 (ng/ml)	0	10	80	0	10	80	0	10	80
											p-IGF-1R	0.0389794	0.452933	0.693433	0.0217658	0.645209	0.532809	0.0190301	0.59884	0.793775
											IGF-1R	0.85531	0.903099	0.854979	0.89915	0.893863	0.904305	0.897993	0.902126	0.807395
											IRS1	0.425112	0.869701	0.105896	0.839427	0.86596	0.829375	0.720343	0.86857	0.859903
											p-Akt(T308)	0.2147	0.90333	0.207334	0.125685	0.708435	0.77524	0.0739142	0.783252	0.867768
											p-Akt(S473)	0.0929932	0.613403	0.128149	0.0803102	0.53178	0.55818	0.0549799	0.547753	0.562034
											Akt	0.892642	0.855526	0.736896	0.776668	0.73379	0.815509	0.833749	0.859441	0.691943
											p-S6K	0.0602784	0.656126	0.117379	0.0416019	0.442624	0.654909	0.0328021	0.4919	0.563818
											S6K	0.906347	0.899027	0.631561	0.548018	0.639137	0.646262	0.758113	0.726135	0.727374
											p-FOXO3a	0.0460975	0.691968	0.0596526	0.0417681	0.0545932	0.0481864	0.0649313	0.0582884	0.0229229
											FOXO3a	0.598748	0.719271	0.64591	0.0827791	0.0673087	0.0423162	0.0659637	0.0910477	0.13551
											β-actin	1.07225	1.10815	1.16797	1.10762	1.05246	1	1.0169	1.01259	1.08495
													sh-Con			sh-1#			sh-2#
																	Fig 2d
												Densitometry analysis					SKBR3
												IGF2 (ng/ml)	0	10	80	0	10	80	0	10	80
												p-IGF-1R	0.0282175	1.591	1.71994	0.0423851	1.80636	1.51676	0.0576892	1.69007	1.73868
												IGF-1R	1.91162	1.95004	2.03935	2.00765	2.03059	2.04899	1.92532	2.05497	2.02956
												IRS1	0.932784	2.03141	0.358196	1.53514	1.40591	1.4443	1.59566	1.38349	1.7645
												p-Akt(T308)	0.300678	1.82253	0.706303	0.851593	2.02473	1.93957	1.07719	1.91581	2.11909
												p-Akt(S473)	0.303168	1.61659	0.569867	0.302836	1.28765	1.42511	0.293279	1.21731	1.37872
												Akt	1.41353	1.3831	1.40366	1.34131	1.42606	1.37784	1.44368	1.30941	1.42081
												p-S6K	0.357114	1.63674	0.0167517	0.0164226	1.74264	1.75532	0.167797	1.8702	2.10116
												S6K	1.31431	1.01559	1.20594	1.21761	1.18893	1.25991	1.27059	1.1621	1.04423
												p-FOXO3a	0.0423887	1.45809	0.0240212	0.0464097	0.0236403	0.0427083	0.0481288	0.0593735	0.0259397
												FOXO3a	1.12813	1.01414	0.813507	0.0156321	0.0126047	0.0133435	0.0155576	0.0140979	0.0154158
												β-actin	1.1362	1.1192	1	1.14587	1.1259	1.14471	1.10685	1.10299	1.06781
														sg-Con			sg-1#			sg-2#

## Sheet: Fig 3a-b
													Densitometry analysis			Fig 3a
																SKBR3				BT474
													Inhibitor	control	1#	2#	1#+2#	control	1#	2#	1#+2#
													IRS1	0.316338	0.897652	0.867278	1.58227	0.246433	1.02137	1.06718	1.65459
													β-actin	1.14619	1.1551	1.11593	1	1.07504	1.04247	1.0583	1.16277
																SKBR3				BT474
													Mimics	control	1#	2#	1#+2#	control	1#	2#	1#+2#
													IRS1	1.56922	0.537449	0.584356	0.0582295	1.44743	0.552065	0.520566	0.0252671
													β-actin	1.19556	1.15162	1.09043	1	1.03419	1.07995	1.12724	1.11633
													Densitometry analysis						Fig 3b
																			SKBR3
													IGF2 (ng/ml)	0	10	80	0	10	80	0	10	80	0	10	80
													IRS1	0.350547	0.969236	0.00124873	0.49163	1.00231	0.382664	0.89952	1.14141	0.370928	0.932715	1.18116	1.10436
													β-actin	1.18513	1.15532	1.17818	1.06988	1.00903	1	1.10788	1.12741	1.17332	1.19372	1.19625	1.19487
													Inhibitor		control			1#			2#			1#+2#
																			BT474
													IGF2 (ng/ml)	0	10	80	0	10	80	0	10	80	0	10	80
													IRS1	0.305706	0.806765	0.0097385	0.505813	0.807361	0.325355	0.591485	0.963974	0.438284	1.33047	1.47394	1.0662
													β-actin	1.1288	1.12695	1.05308	1.14863	1.05802	1.10819	1.03223	1	1.02192	1.07675	1.10211	1.12489
													Inhibitor		control			1#			2#			1#+2#

## Sheet: Fig 3c, e
	Fig. 3c
		SKBR3					miR-128-3p													miR-30a-5p
		0 (ng/ml)				10 (ng/ml)				80 (ng/ml)					0 (ng/ml)				10 (ng/ml)				80 (ng/ml)			IGF2
	sh-Con	1	1	1		0.34	0.25	0.21		4.56	3.94	4.75			1	1	1		0.22	0.17	0.28		5.35	5.73	4.71
	sh-1#	0.17	0.26	0.22		0.13	0.16	0.17		0.22	0.16	0.23			0.18	0.15	0.23		0.19	0.2	0.27		0.22	0.21	0.31
	sh-2#	0.16	0.2	0.25		0.15	0.12	0.21		0.2	0.16	0.15			0.16	0.18	0.12		0.12	0.16	0.23		0.2	0.29	0.21
		BT474
		0 (ng/ml)				10 (ng/ml)				80 (ng/ml)					0 (ng/ml)				10 (ng/ml)				80 (ng/ml)			IGF2
	sh-Con	1	1	1		0.11	0.18	0.12		3.85	3.36	3.76			1	1	1		0.15	0.17	0.1		3.82	4.94	4.15
	sh-1#	0.17	0.15	0.23		0.13	0.16	0.09		0.16	0.11	0.28			0.17	0.09	0.13		0.13	0.11	0.18		0.26	0.11	0.18
	sh-2#	0.12	0.18	0.12		0.12	0.16	0.07		0.13	0.16	0.2			0.22	0.1	0.12		0.12	0.16	0.17		0.13	0.16	0.29
	Fig. 3e
		SKBR3					miR-128-3p								BT474					miR-128-3p
			0 (ng/ml)				10 (ng/ml)				80 (ng/ml)					0 (ng/ml)				10 (ng/ml)				80 (ng/ml)		IGF2
	Site A	9.5	6.9	8.37		0.15	0.84	0.48		13.85	15.45	16.23			8.54	6.66	7.53		1.21	0.99	1.47		13.1	15.38	14.87
	Site B	11.5	9.6	10.3		0.9	1.3	0.8		16.1	18.4	17.83			14.65	10.99	13.66		2.56	1.61	2.8		16.03	17.38	18.76
	Site C	0.65	0.63	0.31		0.6	0.4	0.83		0.21	0.7	0.57			0.25	0.36	0.38		0.6	0.4	0.83		0.21	0.47	0.39
		SKBR3					miR-30a-5p								BT474					miR-30a-5p
			0 (ng/ml)				10 (ng/ml)				80 (ng/ml)					0 (ng/ml)				10 (ng/ml)				80 (ng/ml)		IGF2
	Site A	6.5	7.2	7.77		1.1	0.84	0.48		13.31	15.55	12.25			5.79	6.37	4.96		0.17	0.39	0.57		14.3	10.38	12.87
	Site B	0.5	0.46	0.23		0.11	0.32	0.43		0.16	0.45	0.37			0.56	0.39	0.28		0.65	0.16	0.28		0.23	0.38	0.07
	Site C	8.2	6.63	7.31		0.6	0.4	0.83		16.21	14.7	14.57			5.2	6.3	4.3		0.6	0.4	0.32		9.21	9.94	8.17

## Sheet: Fig 4a, d
																			Densitometry analysis							Fig 4a
																						SKBR3							BT474
																			IGF2 (ng/ml)	0	10	80	0	10	80		0	10	80	0	10	80
																				0.358875	1.13338	0.015345	0.0148433	0.306039	0.269898	p-S6K	0.349704	1.03062	0.0171061	0.0142175	0.212148	0.205758
																				0.973543	0.946466	1.00924	1.07005	1.06929	1.04638	S6K	0.928632	0.822414	0.905644	0.830915	0.932682	0.844321
																				0.32544	1.15085	0.0239431	0.313149	1.07085	1.18893	p-Akt(S473)	0.307454	1.02434	0.0122049	0.115146	0.909989	1.01453
																				0.898319	0.90511	0.807319	0.773859	0.764102	0.80332	Akt	1.00022	0.854857	0.854281	0.835714	0.77351	0.762149
																				0.105342	1.11643	0.015058	0.280453	1.43063	1.3338	p-FOXO3a	0.32815	0.92017	0.020439	0.410853	1.20252	1.2947
																				0.775783	0.782483	0.843208	0.744843	0.711482	0.787209	FOXO3a	0.753214	0.867201	0.833819	0.830224	0.83766	0.844047
																				0.587213	1.07505	0.0227377	0.596568	1.05156	1.10417	IRS1	0.744147	1.5024	0.10307	0.76864	0.813537	1.72463
																				0.523221	1.01283	1.45755	0.101298	0.099618	0.113225	PPP3CB	0.757418	1.16959	1.8836	0.386393	0.446165	0.193291
																				1.06878	1	1.12013	1.15646	1.00484	1.11289	β-actin	1.0312	1.12873	1.09492	1.12051	1	1.14306
																					Mock			Rapa				Mock			Rapa
														Fig 4d
											Densitometry analysis			SKBR3
											IGF2 (ng/ml)	0	5	10	20	40	80
											PPP3CB	0.110971	0.289387	0.543311	0.865078	1.12344	1.43219
											PPP3CA	0.581265	0.65689	0.683349	0.712098	0.693693	0.705873
											PPP3CC	0.96888	0.990642	1.08082	1.08884	1.06441	1.08443
											PPP3R1	0.965643	0.922673	0.906748	0.937452	0.761758	0.917832
											PPP3R2	0.639312	0.744836	0.7189	0.700163	0.799365	0.465364
											β-actin	1.13956	1.12116	1.0792	1	1.00769	1.08888

## Sheet: Fig 4b, f
Fig. 4b
		SKBR3					miR-128-3p													miR-30a-5p
		0 (ng/ml)				10 (ng/ml)				80 (ng/ml)					0 (ng/ml)				10 (ng/ml)				80 (ng/ml)			IGF2
	Mock	1	1	1		0.18	0.15	0.11		3.76	2.92	3.57			1	1	1		0.1	0.19	0.14		2.46	2.21	1.96
	Rapa	0.97	1.07	0.9		0.13	0.08	0.09		0.11	0.1	0.08			0.91	1.12	0.97		0.14	0.13	0.08		0.12	0.06	0.09
		BT474					miR-128-3p													miR-30a-5p
		0 (ng/ml)				10 (ng/ml)				80 (ng/ml)					0 (ng/ml)				10 (ng/ml)				80 (ng/ml)			IGF2
	Mock	1	1	1		0.15	0.08	0.12		2.84	3.29	2.56			1	1	1		0.16	0.1	0.11		1.85	2.33	2.16
	Rapa	0.88	0.97	0.92		0.24	0.17	0.1		0.12	0.19	0.11			0.96	1.05	0.93		0.09	0.11	0.07		0.16	0.12	0.08
Fig. 4f
	miR-128-3p
	SKBR3			sh-Con				sh-1#				sh-2#
		Site A	14.38	13.42	12.86		4.18	5.39	4.52		3.98	4.67	3.53
		Site B	16.15	15.34	14.62		7.21	6.53	5.98		5.68	5.12	4.62
	BT474			sh-Con				sh-1#				sh-2#
		Site A	12.37	13.49	11.08		5.29	6.35	4.62		5.88	4.96	4.38
		Site B	15.53	14.69	13.59		5.88	5.31	4.69		5.74	5.16	4.26
	miR-30a-5p
	SKBR3			sh-Con				sh-1#				sh-2#
		Site A	14.82	11.59	12.08		4.88	5.62	4.26		6.39	5.6	5.21
		Site C	15.84	14.05	14.69		6.58	5.66	5.18		6.05	6.92	5.39
	BT474			sh-Con				sh-1#				sh-2#
		Site A	11.72	12.64	10.67		5.22	6.53	5.47		6.32	5.48	5.11
		Site C	9.58	10.71	9.29		4.35	5.29	4.85		5.51	4.23	5.07

[truncated: 16 more sheets: Fig 4c, e, Fig 5a-d, Fig 5e-g, Fig 6a-c, Fig 6d-i, Fig 7, Suppl. Fig 1a-c, Suppl. Fig 1d-f, Suppl. Fig 2a-c, Suppl. Fig 2d-f, Suppl. Fig 3b-f, Suppl. Fig 4, Suppl. Fig 5, Suppl. Fig 6a-g, Suppl. Fig 6h-n, Sheet1]
